# Supplementary material for: Oligodendrocyte dynamics dictate cognitive performance outcomes of working memory training in mice
Source: Nat Commun. 2023 Oct 14;14:6499. doi: 10.1038/s41467-023-42293-4 (PMC10576739; doi:10.1038/s41467-023-42293-4)
Supplement: Supplementary file 4 — Supplementary Data 1 [file 41467_2023_42293_MOESM4_ESM.xlsx]

## Sheet: Supplementary Data 1
	EdU+ Pdgfra+ OLPs	Pdgfra+ OLPs	EdU+ CC1+ OLs
CC 1-day post-RAM Kruskal-Wallis test	(Fig. 3B)	(Fig. 3C)	(Fig. 3D)
	H=9.0, p=0.03	H=7.1, p=0.02	H=14.7, p=0.0006
good	118 (43-208), n=6	234 (184-285), n=6	40 (33-95), n=8
poor	26 (11-54), n=7	157 (127-189), n=6	15 (8-22), n=10
	p=0.03, q=0.006	p=0.04, q=0.04	p=0.002, q=0.004
home cage	30 (24-36), n=4	140 (131-163), n=4	20 (15-26), n=5
	p=0.02, q=0.05	p=0.02, q=0.03	p=0.06, q=0.04
	EdU+ Pdgfra+ OLPs	Pdgfra+ OLPs	EdU+ CC1+ OLs
CC 14-days post-RAM	(Fig. 3E)	(Fig. 3F)	(Fig. 3G)
Kruskal-Wallis test	n.s. H=1.5, p=0.5	n.s. H=5.7, p=0.051	H=6.8, p=0.03
good	70 (68-108), n=3	302 (291-317) n=3	206 (95-249), n=4
poor	56 (25-81), n=3	214 (180-250), n=3	27 (12-57) n=8
	n.s. p=0.3, q=0.4	p=0.03, q=0.07	p=0.04, q=0.03
home cage	71 (69-80), n=4	208 (189-227), n=4	14 (10-94), n=9
	n.s. p=0.97, q>0.99	p=0.04, q=0.07	p=0.04, q=0.03
	EdU+ Pdgfra+ OLPs	Pdgfra+ OLPs	EdU+ CC1+ OLs
ACC 1-day post-RAM	(Fig. 3H)	(Fig. 3I)	(Fig. 3J)
Kruskal-Wallis test	H=9.2, p=0.003	H=5.8, p=0.047	H=11.1, p=0.001
good	13 (5-24), n=6	154 (118-169), n=6	4 (2-6), n=8
poor	2 (1-4), n=6	112 (88-128), n=6	0.9 (0.1-1.6), n=9
	p=0.008, q=0.007	p=0.045, q=0.07	p=0.0009, q=0.002
home cage	7 (6-9), n=4	110 (102-117), n=4	1.7 (0.9-1.8), n=4
	n.s. p=0.9, q=0.3	p=0.04, q=0.07	n.s. p=0.2, q=0.1
	EdU+ Pdgfra+ OLPs	Pdgfra+ OLPs	EdU+ CC1+ OLs
ACC 14-days post-RAM	(Fig. 3K)	(Fig. 3L)	(Fig. 3M)
Kruskal-Wallis test	n.s. H=2.9 p=0.3	n.s. H=4.3 p=0.1	n.s. H=5.6, p=0.056
good	13 (7-16), n=3	128 (120-138), n=3	1.9 (1.5-3.3), n=7
poor	9 (3-22), n=3	120 (114-131), n=3	1.2 (0.4-1.9), n=7
	n.s. p=0.9, q=0.9	n.s. p=0.4, q=0.4	p=0.051, q=0.08
home cage	21 (14-26), n=4	112 (102-124), n=4	0.5 (0.3-2.4), n=8
	n.s. p=0.2, q=0.3	n.s. p=0.04, q=0.1	p=0.03, q=0.08
