# Supplementary material for: Oligodendrocyte dynamics dictate cognitive performance outcomes of working memory training in mice
Source: Nat Commun. 2023 Oct 14;14:6499. doi: 10.1038/s41467-023-42293-4 (PMC10576739; doi:10.1038/s41467-023-42293-4)
Supplement: Supplementary file 5 — Supplementary Data 2 [file 41467_2023_42293_MOESM5_ESM.xlsx]

## Sheet: Supplementary Data 2
	EdU+ Pdgfra+ OLPs	Pdgfra+ OLPs	EdU+ CC1+ OLs
PLC/ILC 1-day post-RAM Kruskal-Wallis test	(Fig. S2B)	(Fig. S2C)	(Fig. S2D)
	H=6.5, p=0.01	H=8.0, p=0.001	H=6.6, p=0.03
good	20 (16-25), n=3	144 (141-147), n=4	5 (3-7), n=7
poor	4.8 (2.6-5.3), n=3	130 (130-136) n=3	1.1 (0.4-3.6), n=8
	p=0.01, q=0.02	n.s. p=0.1, q=0.1	p=0.01, q=0.02
home cage	6 (5-8), n=3	95 (87-121), n=3	3.3 (2.9-3.5), n=4
	n.s. p=0.1, q=0.1	p=0.005, q=0.01	n.s. p=0.3, q=0.2
	EdU+ Pdgfra+ OLPs	Pdgfra+ OLPs	EdU+ CC1+ OLs
PLC/ILC 14-days post-RAM	(Fig. S2E)	(Fig. S2F)	(Fig. S2G)
Kruskal-Wallis test	n.s. H=0.89, p=0.7	n.s. H=1.1, p=0.6	n.s. H=0.69, p=0.7
good	11.3 (8.4-11.5), n=3	128 (118-132), n=3	1.1 (0.4-2.6), n=6
poor	8 (4-16), n=3	134 (121-134), n=3	1.4 (0.8-3.0), n=8
	n.s. p=0.7, q=0.7	n.s. p=0.4, q=0.6	n.s. p=0.4, q=0.8
home cage	12 (9-15), n=4	125 (110-142), n=4	1.3 (0.6-2.7), n=8
	n.s. p=0.6, q=0.7	n.s. p=0.9, q=0.9	n.s. p=0.7, q=0.8
	EdU+ Pdgfra+ OLPs	Pdgfra+ OLPs	EdU+ CC1+ OLs
CA1 1-day post-RAM	(Fig. S2H)	(Fig. S2I)	(Fig. S2J)
Kruskal-Wallis test	n.s. H=4.6, p=0.1	n.s. H=4.0, p=0.1	n.s. H=4.8, p=0.09
good	40 (25-68), n=4	1681 (34-198), n=4	4 (3-5), n=8
poor	10 (8-32), n=3	164 (114-179), n=3	2.2 (1.9-4.4), n=6
	n.s. p=0.06, q=0.1	n.s. p=0.6, q=0.6	n.s. p=0.2, q=0.2
home cage	15 (12-16), n=3	111 (103-154), n=3	5.5 (4.3-5.9), n=3
	n.s. p=0.08, q=0.1	n.s. p=0.47, q=0.2	n.s. p=0.2, q=0.2
	EdU+ Pdgfra+ OLPs	Pdgfra+ OLPs	EdU+ CC1+ OLs
CA1 14-days post-RAM	(Fig. S2K)	(Fig. S2L)	(Fig. S2M)
Kruskal-Wallis test	H=5.6, p=0.050	H=5.6, p=0.050	n.s. H=1.7, p=0.4
good	24.4 (23.7-29.4), n=3	132 (129-142), n=3	3.1 (2.4-4.6), n=7
poor	15 (11-17), n=3	108 (101-116), n=3	2.3 (1.1-4.1), n=8
	n.s. p=0.07, q=0.1	p=0.03, q=0.08	n.s. p=0.3, q=0.5
home cage	29 (23-36), n=3	110 (110-111), n=3	2.8 (0.9-3.9), n=9
	n.s. p=0.7, q=0.7	n.s. p=0.08, q=0.1	n.s. p=0.2, q=0.5
	EdU+ Pdgfra+ OLPs	Pdgfra+ OLPs	EdU+ CC1+ OLs
Fim 1-day post-RAM	(Fig. S2N)	(Fig. S2O)	(Fig. S2P)
Kruskal-Wallis test	H=7.3, p=0.005	H=6.3, p=0.02	n.s. H=1.8, p=0.4
good	140 (89-200), n=4	309 (255-351), n=4	57 (41-114), n=8
poor	57 (48-84), n=3	270 (224-317), n=3	48 (31-58), n=7
	n.s. p=0.2, q=0.2	n.s. p=0.5, q=0.3	n.s. p=0.2, q=0.6
home cage	28 (27-44), n=3	169 (48-177), n=3	48 (31-56), n=3
	p=0.007, q=0.02	p=0.01, q=0.03	n.s. p=0.4, q=0.6
	EdU+ Pdgfra+ OLPs	Pdgfra+ OLPs	EdU+ CC1+ OLs
Fim 14-days post-RAM	(Fig. S2Q)	(Fig. S2R)	(Fig. S2S)
Kruskal-Wallis test	n.s. H=5.1, p=0.06	H=6.3, p=0.01	H=6.8, p=0.03
good	111 (108-113), n=3	315 (308-341), n=3	50 (42-131), n=7
poor	49 (21-76), n=2	252 (234-269), n=2	28 (6-34), n=7
	— — —	— — —	p=0.01, q=0.03
home cage	76 (68-93), n=3	207 (197-211), n=3	30 (23-58), n=8
	n.s. p=0.07, q=0.1	p=0.01, q=0.03	n.s. p=0.06, q=0.06
	EdU+ Pdgfra+ OLPs	Pdgfra+ OLPs	EdU+ CC1+ OLs
MDT 1-day post-RAM	(Fig. S2T)	(Fig. S2U)	(Fig. S2V)
Kruskal-Wallis test	n.s. H=3.8, p=0.17	n.s. H=5.5, p=0.056	H=2.5, p=0.3
good	19.2 (7.5-23.4), n=4	156 (142-164), n=4	4.5 (1.7-5.1), n=4
poor	1.9 (1.7-6.7), n=3	145 (134-158), n=3	1.5 (0.6-3.2), n=3
	n.s. p=0.05, q=0.1	n.s. p=0.4, q=0.2	n.s. p=0.1 q=0.3
home cage	5.9 (4.6-9.2), n=3	128 (123-137), n=3	2.2 (1.2-4.1), n=3
	n.s. p=0.4, q=0.4	p=0.02, q=0.02	n.s. p=0.3, q=0.4
	EdU+ Pdgfra+ OLPs	Pdgfra+ OLPs	EdU+ CC1+ OLs
MDT 14-days post-RAM	(Fig. S2W)	(Fig. S2X)	(Fig. S2Y)
Kruskal-Wallis test	H=7.4, p=0.0024	H=0.2, p=0.9	H=2.9, p=0.3
good	15.5 (13.5-16.5), n=3	146 (126-173), n=3	6.8 (6.2-9.6), n=3
poor	10.6 (2.9-14.3), n=3	143 (134-152), n=3	3.8 (3-4), n=3
	n.s. p=0.4, q=0.4	n.s. p=0.9, q=0.9	n.s. p=0.1, q=0.3
home cage	23.2 (19-26.7), n=4	149 (134-178), n=4	8.2 (3.6-9.3), n=4
	n.s. p=0.1, q=0.2	n.s. p=0.8, q=0.9	n.s. p=0.95, q=0.99
