# Supplementary material for: Oligodendrocyte dynamics dictate cognitive performance outcomes of working memory training in mice
Source: Nat Commun. 2023 Oct 14;14:6499. doi: 10.1038/s41467-023-42293-4 (PMC10576739; doi:10.1038/s41467-023-42293-4)
Supplement: Supplementary file 6 — Supplementary Data 3 [file 41467_2023_42293_MOESM6_ESM.xlsx]

## Sheet: Supplementary Data 3
	EdU+ Pdgfra+ OLPs	Pdgfra+ OLPs	EdU+ CC1+ OLs
CC 1-day post-RAM	Fig. 4A	Fig. 4B	Fig. 4C
R2	0.84, n=13	0.46, n=12	0.61, n=18
Line of best fit (Y = mX + c)	Y = 6.3X + 21	Y = 3.6X + 169	Y = 2.2X + 13
Gradient non-zero?	yes (p<0.0001)	yes (p<0.0001)	yes (p<0.0001)
ACC 1-day post-RAM	Fig. 4D	Fig. 4E	Fig. 4F
R2	0.64, n=12	0.53, n=9	0.21, n=16
Line of best fit	Y = 0.73X + 1	Y = 1.6X + 122	Y = 0.098X + 1
Gradient non-zero?	yes (p<0.0001)	yes (p<0.0001)	yes (p=0.001)
PLC/ILC 1-day post-RAM	Fig. S3A	Fig. S3B	Fig. S3C
R2	0.70, n=6	0.29, n=6	0.19, n=15
Line of best fit	Y = 0.55X + 5	Y = 0.37X + 132	Y = 0.095X + 2
Gradient non-zero?	yes (p=0.0002)	yes (p=0.046)	yes (p=0.0096)
CA1 1-day post-RAM	Fig. S3D	Fig. S3E	Fig. S3F
R2	0.76, n=7	0.25, n=7	0.010, n=14
Line of best fit	Y = 1.4X + 14	Y = 1.2X + 146	Y = 0.024X + 3
Gradient non-zero?	yes (p=0.024)	yes (p<0.0001)	no (p=0.52)
Fim 1-day post-RAM	Fig. S3G	Fig. S3H	Fig. S3I
R2	0.76, n=7	0.14, n=7	0.28, n=15
Line of best fit	Y = 3.8X + 58	Y = 1.9X + 267	Y = 1.7X + 39
Gradient non-zero?	yes (p<0.0001)	no (p=0.10)	yes (p=0.0002)
MDT 1-day post-RAM	Fig. S3J	Fig. S3K	Fig. S3L
R2	0.67, n=7	0.095, n=7	0.27, n=7
Line of best fit	Y = 0.55X + 3.7	Y = 0.54X + 143	Y = 0.094X + 1.7
Gradient non-zero?	yes (p<0.0001)	no (p=0.18)	yes (p=0.016)
