# Supplementary material for: Oligodendrocyte dynamics dictate cognitive performance outcomes of working memory training in mice
Source: Nat Commun. 2023 Oct 14;14:6499. doi: 10.1038/s41467-023-42293-4 (PMC10576739; doi:10.1038/s41467-023-42293-4)
Supplement: Supplementary file 7 — Supplementary Data 4 [file 41467_2023_42293_MOESM7_ESM.xlsx]

## Sheet: Supplementary Data 4
	c-Fos+ ACC neurons vs perfect trials	c-Fos fluorescence intensity vs perfect trials
ACC immediate post-RAM	Fig. 7F	Fig. 7G
R2	0.21, n=12	0.056, n=12
Line of best fit (Y = mX + c)	Y = – 3.0X + 92	Y = – 4.1X + 22
Gradient non-zero?	yes (p=0.0056)	no (p=0.16)
	EdU+ Pdgfra+ OLPs vs perfect trials	EdU+ CC1+ OLs vs perfect trials
CC immediate post-RAM	Fig. 7H	Fig. 7J
R2	0.68, n=8	0.27, n=8
Line of best fit	Y = 3.87X + 31	Y = 0.97X + 15
Gradient non-zero?	yes (p<0.0001)	yes (p=0.009)
ACC immediate post-RAM	Fig. 7I	Fig. 7K
R2	0.43, n=8	0.27, n=8
Line of best fit	Y = 0.26X + 2.2	Y = 0.052X + 0.72
Gradient non-zero?	yes (p=0.0006)	yes (p=0.011)
	EdU+ Pdgfra+ OLPs vs c-Fos+ ACC neurons	EdU+ CC1+ OLs vs c-Fos+ ACC neurons
CC immediate post-RAM	Fig. 7L	Fig. 7N
R2	0.059, n=8	0.019, n=8
Line of best fit	Y = -0.39X + 88	Y = -0.67X + 80
Gradient non-zero?	no (p=0.25)	no (p=0.52)
ACC immediate post-RAM	Fig. 7M	Fig. 7O
R2	0.11, n=8	0.00085, n=8
Line of best fit	Y = -7.4X + 95	Y = -2.9X + 69
Gradient non-zero?	no (p=0.12)	no (p=0.89)
