# Supplementary material for: Oligodendrocyte dynamics dictate cognitive performance outcomes of working memory training in mice
Source: Nat Commun. 2023 Oct 14;14:6499. doi: 10.1038/s41467-023-42293-4 (PMC10576739; doi:10.1038/s41467-023-42293-4)
Supplement: Supplementary file 13 — Source Data [file 41467_2023_42293_MOESM13_ESM.xlsx]

## Sheet: Fig 1b
Group	Number	Cohort					Average Success rate per day (%)
			Day:	1	2	3	4	5	6	7	8
Control	1	1		60	50	30	50	50	50	70	60
Control	2	1		50	70	100	70	90	90	90	100
Control	3	1		50	40	50	70	70	70	90	100
Control	4	1		80	60	90	90	70	60	60	70
Control	5	2		40	80	80	80	40	60	70	70
Control	6	2		30	30	70	60	80	80	80	80
Control	7	3		30	60	70	40	60	100	40	80
Control	8	3		30	50	50	70	60	60	90	70
Control	9	3		40	80	50	50	50	50	50	100
Control	10	3		50	40	50	50	50	60	80	70
Control	11	3		30	60	60	50	50	60	70	60
Control	12	4		70	70	60	80	80	80	80	90
Control	13	4		50	50	50	50	40	60	70	80
Control	14	4		60	80	70	40	70	80	80	90
Control	15	4		70	60	90	90	60	90	50	90
Control	16	5		80	40	70	100	100	100	70	80
Control	17	5		20	40	50	90	70	90	90	80
Control	18	5		50	60	80	90	60	80	100	90
Control	19	6		30	60	70	30	90	70	80	90
Control	20	6		70	70	60	90	60	90	80	80
Control	21	6		60	80	50	100	80	70	70	90
Control	22	6		50	50	50	70	60	40	60	60
Control	23	8		60	80	90	80	60	80	80	90
Control	24	8		60	60	80	90	90	100	80	80
Control	25	8		40	50	50	90	80	80	90	80
Control	26	8		90	100	70	70	50	60	50	50
			Day:	1	2	3	4	5	6	7	8
Myrf-cKO	1	1		60	40	30	40	50	50	40	50
Myrf-cKO	2	1		70	60	50	70	80	60	60	60
Myrf-cKO	3	1		70	90	80	70	80	100	80	90
Myrf-cKO	4	1		70	30	50	60	50	60	60	50
Myrf-cKO	5	2		50	70	70	80	40	60	60	80
Myrf-cKO	6	2		60	90	80	80	60	90	90	40
Myrf-cKO	7	2		50	60	70	80	60	50	40	70
Myrf-cKO	8	2		50	70	90	100	90	100	50	70
Myrf-cKO	9	2		60	90	60	30	50	30	50	50
Myrf-cKO	10	3		80	70	40	90	90	80	60	80
Myrf-cKO	11	3		80	50	80	90	60	90	100	80
Myrf-cKO	12	4		50	70	100	60	80	60	60	50
Myrf-cKO	13	4		90	80	70	100	70	80	70	70
Myrf-cKO	14	4		60	50	50	80	50	50	50	50
Myrf-cKO	15	4		60	40	70	50	50	80	50	80
Myrf-cKO	16	5		50	50	60	60	60	40	70	70
Myrf-cKO	17	5		40	50	50	50	70	40	30	60
Myrf-cKO	18	5		80	90	100	100	80	50	50	90
Myrf-cKO	19	5		50	40	40	50	60	60	60	70
Myrf-cKO	20	6		60	50	60	50	50	50	50	50
Myrf-cKO	21	6		60	60	40	60	70	80	90	90
Myrf-cKO	22	7		20	60	60	50	50	50	50	50
Myrf-cKO	23	7		70	80	90	80	100	90	80	100
Myrf-cKO	24	7		30	60	50	60	50	50	60	50
Myrf-cKO	25	7		80	70	60	60	60	50	80	90
Myrf-cKO	26	8		70	60	50	60	40	50	50	50
Myrf-cKO	27	8		40	70	80	50	50	60	40	90
Myrf-cKO	28	8		60	50	50	60	70	60	40	50

## Sheet: Fig 1c
Group	Number	Cohort					Average Success rate per day (%)
			Day:	1	2	3	4	5	6	7	8	9
Control	1	1		48.2178	32.6744	48.3822	50.5291	45.2141	46.455	58.5979	55.6902	64.3254
Control	2	1		61.9048	67.9365	51.9601	72.3809	84.4444	69.709	68.8384	90	78.8889
Control	3	1		41.4289	49.6032	65.8201	61.8254	59.127	70.1587	65.3439	56.746	61.3492
Control	4	1		46.2698	67.037	69.5238	70.1587	65.505	83.9683	86.6667	93.3333	86.6667
Control	5	1		45.7936	62.9365	54.2328	56.746	66.1111	80	82.8571	81.1111	86.6667
Control	6	1		54.4444	43.3622	51.7196	62.0106	60.3175	58.5714	78.8889	93.3333	86.1905
Control	7	2		56.3333	53.9667	52.3667	59.0333	52.7833	61.9	55.5667	55.9167	56.3333
Control	8	2		69.6667	73.9	74.45	91.1167	96.6667	88.9	93.3333	100	96.6667
Control	9	2		61.4667	63.4833	69.7	70.8333	82.2333	93.3333	90	91.1167	81.1833
Control	10	3		52.7869	64.127	56.3492	66.3492	69.0476	68.9682	67.9365	61.3492	63.8889
Control	11	3		56.3187	67.3016	71.1111	59.0296	50.2548	63.2828	66.3889	60.7143	55.5844
Control	12	3		44.7222	52.1164	55.1587	49.4048	67.7778	65.6405	66.0516	68.3622	76.0606
Control	13	3		54.5238	59.5238	54.2328	62.477	53.9683	55.1852	55.1587	60.1587	72.8572
Control	14	3		55.8201	54.7619	55.1587	59.5238	58.9683	62.9365	61.746	69.5238	77.3016
Control	15	3		60.0289	59.5238	60.6698	77.2222	90	75.6349	78.8889	87.3016	73.3333
Control	16	4		71.746	80.6349	85.5556	87.7778	96.6667	100	96.6667	94.4444	96.6667
Control	17	4		66.746	50	56.6955	71.746	82.8571	82.8571	72.3809	77.7778	91.1111
Control	18	4		51.1111	56.3492	56.3492	65.1587	77.7778	78.3333	76.2963	78.8889	78.5185
Control	19	4		61.2193	64.127	61.3492	70.7143	80.1587	82.8571	86.6667	86.1905	93.3333
Control	20	4		50.7936	64.5238	73.3333	67.8571	96.6667	96.6667	96.6667	100	100
Control	21	5		47.0238	52.3809	56.3492	53.5714	58.7302	57.9365	66.2698	76.1111	75.1852
Control	22	5		58.5714	56.746	53.9177	55.1587	60.1587	55.1587	56.3492	72.3016	69.0609
Control	23	6		51.8038	65.1852	80.7407	77.3016	72.4868	96.6667	77.1717	93.3333	86.6667
Control	24	6		60.5556	61.9048	64.127	65.7143	66.2698	69.1534	63.5979	65.8201	76.1905
Control	25	6		39.6633	49.5141	41.8651	58.5714	50.2869	63.4921	53.9682	59.7619	60.7143
Control	26	6		54.2328	63.8889	72.2222	78.8889	79.5238	93.3333	84.4444	76.6667	91.1111
Control	27	6		57.5397	59.127	60.1587	57.2222	65.9127	61.2698	71.2698	77.3016	80.7407
Control	28	6		51.14	48.0647	68.3333	48.6773	75.0794	63.4921	63.5409	78.6667	73.3333
Control	29	6		59.7884	55.6638	61.9048	55.8201	57.8571	63.0423	61.746	62.5661	64.7619
			Day:	1	2	3	4	5	6	7	8	9
Myrf-cKO	1	1		49.9868	53.1441	65.1587	64.5238	57.4603	62.963	74.6032	73.3333	73.8889
Myrf-cKO	2	1		53.5247	64.127	54.8557	47.9918	58.0423	53.7698	55.8201	60.3175	62.9365
Myrf-cKO	3	2		57.5167	49.5167	46.8333	54.7333	53.25	60.5667	57.7833	53.4833	61.7
Myrf-cKO	4	2		53.9667	54.7333	60.15	59.5333	58.9667	50.75	55.15	54.4833	55.5833
Myrf-cKO	5	2		54.15	55.15	55.15	56.3333	52.3667	51.5167	52.3667	57.9333	56.3333
Myrf-cKO	6	2		62.5833	68.9167	80.6333	76.25	87.7833	75.6333	91.1167	96.6667	90
Myrf-cKO	7	2		57	58.9	74.4667	66.3333	70.75	73.4833	75.0833	88.9	82.2333
Myrf-cKO	8	3		50.3728	44.7786	52.6455	52.6455	56.1905	52.6455	57.6455	60.1587	58.2011
Myrf-cKO	9	3		54.8942	59.127	59.7619	62.9365	60.1587	65.7143	68.0952	66.746	79.4445
Myrf-cKO	10	3		59.6296	60.8201	55.0289	78.8889	68.8889	58.5474	73.9683	82.8571	75.6349
Myrf-cKO	11	3		54.7619	55.1587	60.1587	57.3809	53.5714	56.3492	57.5397	59.127	60.7143
Myrf-cKO	12	3		62.9365	60.7143	67.8572	71.1111	62.3016	82.2222	68.9683	70.5556	93.3333
Myrf-cKO	13	3		54.7379	55.1516	55.1587	58.3333	50.9788	57.5397	63.9683	66.2698	59.7619
Myrf-cKO	14	3		55.1587	52.7778	50	57.3809	53.5714	55.1587	60.1587	57.5397	56.3492
Myrf-cKO	15	3		51.6955	57.9365	63.9683	62.3809	63.9683	63.4921	53.1506	64.2328	82.8571
Myrf-cKO	16	4		51.8518	57.5397	60.7143	59.127	60.7143	56.746	63.5714	62.9365	69.5238
Myrf-cKO	17	4		69.5238	62.9365	65.7143	78.3333	68.0423	76.8254	70.1587	68.5979	75.6349
Myrf-cKO	18	4		55.2381	55.2645	58.5979	68.8889	87.7778	77.2222	83.3333	76.6667	78.4127
Myrf-cKO	19	4		54.1847	57.0106	45.9788	71.746	75.0794	75.5556	75.0794	70.1587	67.3016
Myrf-cKO	20	4		45.9772	53.0952	56.3492	67.3016	54.2328	71.2698	66.3492	68.8889	85.5556
Myrf-cKO	21	5		45.1347	59.127	53.5714	60.3175	60.1587	56.1905	56.3492	56.3492	56.3492
Myrf-cKO	22	5		55.1082	53.5714	52.3809	53.5714	53.1746	53.9682	57.9365	56.3492	52.7778
Myrf-cKO	23	5		53.5714	59.5238	52.3809	59.5238	57.9365	53.9682	51.398	52.3809	55
Myrf-cKO	24	5		72.2222	80	80.505	74.5238	59.1534	59.7619	56.3492	58.7302	56.3492
Myrf-cKO	25	5		53.9682	54.7619	60.9524	57.5397	58.5714	52.886	60.1587	59.127	60.5556
Myrf-cKO	26	5		59.5238	57.9365	51.9048	55.0794	49.0965	67.4603	58.0423	57.6191	53.5714
Myrf-cKO	27	5		57.9365	55.1587	59.5238	55.1587	56.746	57.3809	55.1587	53.5714	51.9536
Myrf-cKO	28	5		50.2645	56.746	61.3492	61.3492	56.3492	60.1587	55.1587	53.5714	63.5714

## Sheet: Fig 1d
Group	Number	Cohort					Perfect trials per day (%)
			Day:	1	2	3	4	5	6	7	8	9
Control	1	1		0	0	0	0	0	0	0	0	16.6667
Control	2	1		0	0	0	0	33.3333	33.3333	16.6667	50	16.6667
Control	3	1		0	0	0	16.6667	0	0	16.6667	0	0
Control	4	1		0	16.6667	0	0	0	50	33.3333	66.6667	33.3333
Control	5	1		0	0	0	0	0	33.3333	33.3333	16.6667	33.3333
Control	6	1		0	0	0	0	0	0	16.6667	66.6667	50
Control	7	2		0	0	0	16.6667	0	0	0	0	0
Control	8	2		16.6667	16.6667	16.6667	66.6667	83.3333	66.6667	66.6667	100	83.3333
Control	9	2		16.6667	0	33.3333	33.3333	33.3333	66.6667	50	66.6667	50
Control	10	3		0	0	0	0	16.6667	0	0	0	0
Control	11	3		0	16.6667	16.6667	16.6667	0	0	0	0	0
Control	12	3		0	0	0	0	0	16.6667	16.6667	33.3333	16.6667
Control	13	3		0	0	0	16.6667	0	0	0	0	16.6667
Control	14	3		0	0	0	0	0	0	0	0	16.6667
Control	15	3		16.6667	0	0	33.3333	50	33.3333	16.6667	66.6667	16.6667
Control	16	4		0	33.3333	50	50	83.3333	100	83.3333	83.3333	83.3333
Control	17	4		0	0	0	33.3333	33.3333	33.3333	33.3333	33.3333	66.6667
Control	18	4		0	0	0	0	33.3333	16.6667	33.3333	50	33.3333
Control	19	4		16.6667	0	0	16.6667	50	33.3333	33.3333	50	66.6667
Control	20	4		0	0	0	16.6667	83.3333	83.3333	83.3333	100	100
Control	21	5		0	0	0	0	0	0	16.6667	16.6667	16.6667
Control	22	5		0	0	0	0	0	0	0	16.6667	0
Control	23	6		0	0	33.3333	16.6667	33.3333	83.3333	33.3333	66.6667	33.3333
Control	24	6		0	0	0	0	16.6667	16.6667	0	0	33.3333
Control	25	6		0	0	0	0	0	16.6667	0	0	0
Control	26	6		0	0	16.6667	16.6667	16.6667	66.6667	33.3333	16.6667	66.6667
Control	27	6		0	0	0	0	16.6667	0	16.6667	16.6667	33.3333
Control	28	6		0	0	0	0	16.6667	0	0	16.6667	0
Control	29	6		0	0	0	0	0	0	0	16.6667	0
			Day:	1	2	3	4	5	6	7	8	9
Myrf-cKO	1	1		0	0	0	0	0	0	33.3333	33.3333	16.6667
Myrf-cKO	2	1		0	0	0	0	0	0	0	0	0
Myrf-cKO	3	2		0	0	0	0	0	0	0	0	0
Myrf-cKO	4	2		0	0	0	0	0	0	0	0	0
Myrf-cKO	5	2		0	0	0	0	0	0	0	0	0
Myrf-cKO	6	2		16.6667	0	33.3333	33.3333	50	33.3333	66.6667	83.3333	66.6667
Myrf-cKO	7	2		0	0	16.6667	0	16.6667	16.6667	16.6667	66.6667	33.3333
Myrf-cKO	8	3		0	0	0	0	0	0	0	0	0
Myrf-cKO	9	3		0	0	0	0	0	0	16.6667	0	33.3333
Myrf-cKO	10	3		16.6667	0	0	16.6667	0	0	0	33.3333	33.3333
Myrf-cKO	11	3		0	0	0	0	0	0	0	0	0
Myrf-cKO	12	3		0	0	16.6667	0	0	33.3333	0	0	66.6667
Myrf-cKO	13	3		0	0	0	0	0	0	0	16.6667	0
Myrf-cKO	14	3		0	0	0	0	0	0	0	0	0
Myrf-cKO	15	3		0	0	16.6667	0	0	16.6667	0	0	33.3333
Myrf-cKO	16	4		0	0	0	0	0	0	0	0	16.6667
Myrf-cKO	17	4		0	0	0	16.6667	0	33.3333	0	16.6667	33.3333
Myrf-cKO	18	4		0	0	0	16.6667	50	50	50	16.6667	33.3333
Myrf-cKO	19	4		16.6667	0	0	0	16.6667	0	16.6667	0	16.6667
Myrf-cKO	20	4		0	0	0	0	0	16.6667	0	0	50
Myrf-cKO	21	5		0	0	0	0	0	0	0	0	0
Myrf-cKO	22	5		0	0	0	0	0	0	0	0	0
Myrf-cKO	23	5		0	0	0	0	0	0	0	0	0
Myrf-cKO	24	5		16.6667	33.3333	50	16.6667	0	16.6667	0	0	0
Myrf-cKO	25	5		0	0	0	0	0	0	0	0	0
Myrf-cKO	26	5		0	0	0	0	0	16.6667	0	0	0
Myrf-cKO	27	5		0	0	0	0	0	0	0	0	0
Myrf-cKO	28	5		0	0	0	0	0	0	0	0	0

## Sheet: Fig 3b
Group	Number	Cohort			EdU+Pdgfra+ cells /mm2
Home Cage	1	1	32.1596	27.4875	33.8416	33.1987	17.7217
Home Cage	2	1	21.7383	21.8719
Home Cage	3	1	39.7072	23.8293	27.0731
Home Cage	4	1	34.421	40.4865	44.8724	23.3927	44.1212
Good Performer	1	2	104.651	155.71	142.23
Good Performer	2	2	205.589	341.764	293.412
Good Performer	3	2	181.418	205.421	135.752	211.021
Good Performer	4	3	102.082	109.146	94.3866
Good Performer	5	4	41.1928
Good Performer	6	4	43.6063
Poor Performer	1	4	11.5865
Poor Performer	2	4	11.3884	7.75375
Poor Performer	3	4	22.3763	42.2922	11.6984
Poor Performer	4	4	3.86398	17.0633
Poor Performer	5	3	67.5907	40.3953	53.4893
Poor Performer	6	3	40.0883	29.5889	25.8903
Poor Performer	7	3	51.1432	71.164	48.8646
Myrf-cKO	1	5	51.8984	49.5745	46.7255
Myrf-cKO	2	5	35.2797	43.94	23.5706
Myrf-cKO	3	5	11.7926	16.2251	21.3692

## Sheet: Fig 3c
Group	Number	Cohort			Pdgfra+ cells /mm2
Home Cage	1	1	182.238	148.01	131.136	216.898	169.34
Home Cage	2	1	132.406	124.502
Home Cage	3	1	127.09	119.122	166.048
Home Cage	4	1	132.521	134.415	205.665	116.963	118.245
Good Performer	1	2	168.189	161.889	147.274	299.377
Good Performer	2	2	242.44	383.768	300.683
Good Performer	3	2	217.402	315.684	222.437	354.828
Good Performer	4	3	218.291	244.547
Good Performer	5	4	236.196
Good Performer	6	4	154.025
Poor Performer	1	4	115.865
Poor Performer	2	4	130.966
Poor Performer	3	4	107.406	172.085
Poor Performer	4	3	174.609	189.123	156.506
Poor Performer	5	3	175.625	171.986	177.534
Poor Performer	6	3	253.492	228.587	215.004
Myrf-cKO	1	5	200.674	198.298	258.937
Myrf-cKO	2	5	189.396	212.058	177.686
Myrf-cKO	3	5	245.679	203.973	184.553

## Sheet: Fig 3d
Group	Number	Cohort			EdU+CC1+ cells /mm2
Home Cage	1	1	12.8639	31.7164	16.9208	30.9855	9.84537	17.5236	26.1859	13.9881
Home Cage	2	1	11.8572	15.1421	26.6127	15.4255
Home Cage	3	1	19.0634	21.6585	23.4634	65.6015	0
Home Cage	4	1	85.6015	0	32.7	11.3362	28.0453	11.6963	7.0594
Home Cage	5	1	20.9778	3.59063	15.9515
Good Performer	1	2	21.2446	43.1579	32.5737	49.2824
Good Performer	2	2	38.6235	52.874	27.1146
Good Performer	3	3	93.4381	77.8552	77.6717
Good Performer	4	3	116.371	138.777	107.447
Good Performer	5	3	107.951	120.836	73.6004	93.7871
Good Performer	6	4	37.726	32.5114	49.3385
Good Performer	7	5	18.169	47.1454	30.437	31.5308
Good Performer	8	5	8.95496	20.8552	35.3138	41.9171	22.1637
Poor Performer	1	2	7.86508	5.62538
Poor Performer	2	6	15.5697	10.7688	13.5251
Poor Performer	3	6	7.88342	6.51486	9.04149
Poor Performer	4	5	28.4684	21.752	13.5176
Poor Performer	5	5	14.2355	6.203	34.075	12.8294
Poor Performer	6	5	22.3763	26.2503	11.6984
Poor Performer	7	5	9.65996	1.89593
Poor Performer	8	4	24.4077	9.18075	35.6595
Poor Performer	9	4	3.81794	16.6438	16.6438
Poor Performer	10	4	20.0126	43.1297	17.5913
Myrf-cKO	1	2	3.84367	5.20726	3.80079
Myrf-cKO	2	2	3.42451	3.49758
Myrf-cKO	3	2	1.78227	0
Myrf-cKO	4	6	1.72995	3.54103	15.5752
Myrf-cKO	5	6	0	5.73131	1.81312
Myrf-cKO	6	6	0	0	1.94266

## Sheet: Fig 3e
Group	Number	Cohort		EdU+Pdgfra+ cells /mm2
Home Cage	1	1	69.2253	68.4842	70.6879
Home Cage	2	1	48.1388	75.4528	94.0112
Home Cage	3	1	129.499	60.6266	57.6796
Home Cage	4	1	99.4486	61.4993	43.9407
Good Performer	1	2	69.3471	76.6523	56.4562
Good Performer	2	2	82.0951	80.4096	46.6887
Good Performer	3	2	117.596	97.4492
Poor Performer	1	3	27.2947	37.966	8.54599
Poor Performer	2	3	76.8456	93.2475	72.8639
Poor Performer	3	4	62.4142	50.1982	54.7591

## Sheet: Fig 3f
Group	Number	Cohort		Pdgfra+ cells /mm2
Home Cage	1	1	230.331	215.652	228.989
Home Cage	2	1	181.446	280.53	220.639
Home Cage	3	1	184.536	153.25	226.042
Home Cage	4	1	226.246	168.508	175.763
Good Performer	1	2	301.068	242.471	361.984
Good Performer	2	2	282.202	338.327	252.668
Good Performer	3	2	288.833	345.502
Poor Performer	1	3	167.18	229.447	246.409
Poor Performer	2	3	198.369	304.997	245.916
Poor Performer	3	4	167.738	188.841	183.991

## Sheet: Fig 3g
Group	Number	Cohort		EdU+CC1+ cells /mm2
Home Cage	1	1	11.3088	18.5644	12.7313
Home Cage	2	1	4.45701	14.079
Home Cage	3	1	8.92743	4.61064	5.49691
Home Cage	4	1	9.52862	16.7661	8.46175
Home Cage	5	1	13.7431	8.43201	8.16927
Home Cage	6	2	96.9154	88.8838	92.5912
Home Cage	7	2	83.3172	131.559	105.523
Home Cage	8	2	76.0806	67.3629
Home Cage	9	2	99.9651
Good Performer	1	3	238.487	250.293	265.676
Good Performer	2	3	155.639	174.474	181.262
Good Performer	3	3	237.256	244.509
Good Performer	4	4	64.0795	76.6869
Poor Performer	1	5	25.034	29.4542	15.1894	20.2182
Poor Performer	2	5	47.6165	13.0211	35.2922
Poor Performer	3	5	10.2746	15.2807	15.2757
Poor Performer	4	5	6.41994	15.9636
Poor Performer	5	5	7.44674	16.3015	4.71537
Poor Performer	6	6	39.2362	64.3771	55.5489
Poor Performer	7	6	85.7811
Poor Performer	8	7	66.3151	47.8078	59.1398
Myrf-cKO	1	5	5.56358	5.8423
Myrf-cKO	2	5	1.87378	1.65318	3.18183
Myrf-cKO	3	4	0	0
Myrf-cKO	4	4	0	0	0

## Sheet: Fig 3h
Group	Number	Cohort		EdU+Pdgfra+ cells /mm2
Home Cage	1	1	8.08521	4.81846	10.226	9.52514	8.45913
Home Cage	2	1	5.27672	6.93191
Home Cage	3	1	6.0231	6.69233	5.77923
Home Cage	4	1	13.8055	7.83802	11.7279	5.68333	7.30714
Good Performer	1	2	19.6128	21.4334	20.3747	24.9218
Good Performer	2	2	38.3215	33.5085	22.5919
Good Performer	3	2	30.2275	21.6915	10.7911	19.6253
Good Performer	4	3	8.13367	7.34752	2.37051	4.87441
Good Performer	5	4	1.38891	4.1771
Good Performer	6	4	5.6123	5.35387
Poor Performer	1	4	0.748285
Poor Performer	2	4	0.634597	1.28274
Poor Performer	3	4	0.333333	4.40043	2.76404
Poor Performer	4	3	4.75849	0.848595	9.70579
Poor Performer	5	3	1.39269	0.7428	0.783469
Poor Performer	6	3	4.09719	3.89252	3.22212

[truncated: 84 more sheets: Fig 3i, Fig 3j, Fig 3k, Fig 3l, Fig 3m, Fig 4a, Fig 4b, Fig 4c, Fig 4d, Fig 4e, Fig 4f, Fig 5b, Fig 5c, Fig 5d, Fig 5e, Fig 5h, Fig 5i, Fig 5j, Fig 6d, Fig 6e …]
